# Supplementary material for: Systematic genomic and translational efficiency studies of uveal melanoma
Source: PLoS One. 2017 Jun 8;12(6):e0178189. doi: 10.1371/journal.pone.0178189 (PMC5464544; doi:10.1371/journal.pone.0178189)
Supplement: S1 Table — (XLS) [file pone.0178189.s002.xls]

## Sheet: Sheet1
Patient ID	Normal Type	% Cross-Contamination		Mean Target Coverage (X)		Fraction PF Reads		Fraction Selected Bases		Fraction Zero Coverage Targets		Synonymous mutation rate	Nonsynoymous mutation rate	Mutations/Mb	# of coding mutations
		Tumor	Normal	Tumor	Normal	Tumor	Normal	Tumor	Normal	Tumor	Normal
UVEAL-OM-01-110	Whole Blood	2.5	2	76.8551	106.672	0.945351	0.943558	0.912309	0.912471	0.017141	0.014334	3.05318e-08	1.22127e-07	0.152659	10
UVEAL-OM-01-111	Whole Blood	2	1.9	119.102	151.381	0.944174	0.944647	0.912539	0.910406	0.014677	0.01365	1.22127e-07	1.83191e-07	0.305318	21
UVEAL-OM-01-112	Whole Blood	2.5	2.7	146.001	83.9987	0.943435	0.9318	0.909346	0.899243	0.015177	0.023397	6.10637e-08	3.05318e-07	0.366382	28
UVEAL-OM-4316	Whole Blood	2.4	2.9	138.529	109.84	0.943795	0.916476	0.91033	0.898271	0.01564	0.01633	1.06861e-07	1.98457e-07	0.305318	21
UVEAL-OM-4338	Whole Blood	2.4	2.3	117.897	115.816	0.942576	0.918755	0.912869	0.907517	0.014218	0.015361	1.52659e-08	1.83191e-07	0.198457	14
UVEAL-OM-4374	Whole Blood	3.1	1.5	89.3365	164.073	0.945609	0.947661	0.910438	0.911308	0.017383	0.014513	4.57978e-08	3.05318e-07	0.351116	24
UVEAL-OM-4376	Whole Blood	1.6	2.1	124.596	105.25	0.942782	0.916302	0.909794	0.90762	0.015609	0.016183	9.15956e-08	2.13723e-07	0.305319	22
UVEAL-OM01-070	Whole Blood	0.6	0.3	97.7007	106.831	0.905779	0.904027	0.903865	0.891983	0.015972	0.015119	6.10637e-08	3.20584e-07	0.381648	25
UVEAL-OM01-073	Whole Blood	0.2	0.3	94.3013	90.566	0.907369	0.909515	0.896963	0.90238	0.016188	0.016451	7.63296e-08	4.42712e-07	0.519041	35
UVEAL-OM01-074	Whole Blood	0.2	0.2	93.2913	101.337	0.90761	0.903892	0.899436	0.904144	0.015804	0.015256	1.22127e-07	3.20584e-07	0.442712	32
UVEAL-OM01-075	Whole Blood	0.3	0.5	99.326	94.54	0.906106	0.907334	0.903715	0.90418	0.016278	0.015588	0	1.37393e-07	0.137393	9
UVEAL-OM01-079	Whole Blood	0.5	0.3	94.2726	94.2998	0.905262	0.90551	0.901113	0.903211	0.016888	0.015625	9.77019e-07	3.02265e-06	3.99967	287
UVEAL-OM01-082	Whole Blood	0.4	0.3	92.472	93.1583	0.90876	0.905765	0.902747	0.901264	0.017262	0.017031	9.15956e-08	1.83191e-07	0.274787	19
UVEAL-OM01-091	Whole Blood	0.4	0.2	100.33	94.7768	0.907664	0.905198	0.901372	0.900353	0.016488	0.015735	1.06861e-07	3.51116e-07	0.457978	30
UVEAL-OM01-092	Whole Blood	0.2	0.3	102.826	93.5139	0.907449	0.906499	0.904	0.904281	0.015793	0.016167	9.15956e-08	2.90053e-07	0.381648	27
UVEAL-OM01-096	Whole Blood	0.3	0.1	96.9056	100.055	0.904767	0.907746	0.903708	0.90456	0.016888	0.016388	6.10637e-08	1.98457e-07	0.259521	18
UVEAL-OM01-098	Whole Blood	0.3	0.4	101.123	94.5308	0.902501	0.90844	0.901361	0.899033	0.017526	0.016567	1.06861e-07	2.28989e-07	0.33585	25
UVEAL-OM01-099	Whole Blood	0.6	0.8	100.905	97.5763	0.909922	0.904539	0.902993	0.903345	0.017073	0.017241	7.63296e-08	2.74787e-07	0.351116	23
UVEAL-OM01-101	Whole Blood	1.1	1.1	102.453	82.6568	0.905368	0.907121	0.903885	0.899816	0.017447	0.01782	3.05318e-08	2.28989e-07	0.259521	18
UVEAL-OM01-103	Whole Blood	0.4	0.7	98.6633	96.8078	0.906255	0.904079	0.902018	0.899556	0.01683	0.016109	7.63296e-08	2.44255e-07	0.320584	25
UVEAL-OM01-104	Whole Blood	0.6	0.2	93.7575	101.465	0.907036	0.909808	0.899731	0.903685	0.016409	0.016393	1.52659e-07	3.66382e-07	0.519042	35
UVEAL-OM01-107	Whole Blood	1.4	0.3	94.7135	99.2039	0.907015	0.904615	0.896927	0.903314	0.015851	0.015414	4.57978e-08	1.83191e-07	0.228989	16
UVEAL-OM01-109	Whole Blood	0.8	0.4	101.06	93.9056	0.907346	0.905507	0.902054	0.901304	0.015509	0.016272	3.05318e-08	2.13723e-07	0.244255	17
UVEAL-UM2	Adjacent Normal Tissue	1.8	6.1	128.322	60.7044	0.946578	0.928512	0.907765	0.862009	0.021301	0.018389	6.10637e-08	1.98457e-07	0.259521	50
UVEAL-UM3	Adjacent Normal Tissue	2.4	4.3	95.6762	80.2118	0.948944	0.92699	0.907959	0.821562	0.016846	0.014814	7.63296e-08	2.28989e-07	0.305319	17
UVEAL-UM4	Adjacent Normal Tissue	2.1	6	123.706	81.3764	0.943913	0.932139	0.92854	0.868367	0.038711	0.01801	9.15956e-08	4.42712e-07	0.534307	25
UVEAL-UM5	Adjacent Normal Tissue	2	2.4	109.916	91.5695	0.948604	0.949074	0.912174	0.912372	0.016451	0.016383	4.57978e-08	2.74787e-07	0.320584	80
UVEAL-UM6	Adjacent Normal Tissue	0.1	0.1	84.9759	97.2588	0.927542	0.937987	0.905311	0.90864	0.015851	0.014498	4.57978e-08	1.22127e-07	0.167925	111
UVEAL-UM8	Adjacent Normal Tissue	1.3	2.5	102.794	111.318	0.947907	0.946263	0.910365	0.90902	0.029327	0.0184	1.37393e-07	1.67925e-07	0.305318	40
UVEAL-UM9	Adjacent Normal Tissue	2.5	2.6	97.655	110.683	0.946681	0.947847	0.910373	0.907948	0.029432	0.01564	9.15956e-08	2.13723e-07	0.305319	63
UVEAL-UM10	Adjacent Normal Tissue	2.4	2.8	100.598	97.9995	0.950288	0.94741	0.913864	0.912276	0.016146	0.015077	1.52659e-07	5.64839e-07	0.717498	20
UVEAL-UM11	Adjacent Normal Tissue	1.8	2.4	91.8361	97.0613	0.947095	0.928245	0.908586	0.925832	0.023787	0.020943	4.57978e-08	2.13723e-07	0.259521	24
UVEAL-UM13	Adjacent Normal Tissue	2.5	2.3	86.9421	108.435	0.946866	0.946778	0.9068	0.906547	0.017631	0.018674	1.22127e-07	2.44255e-07	0.366382	16
UVEAL-UM14	Adjacent Normal Tissue	1.4	2.5	125.677	111.538	0.949425	0.950223	0.909786	0.908775	0.015835	0.016188	3.3585e-07	6.86967e-07	1.02282	17
UVEAL-UM17	Adjacent Normal Tissue	5.5	1.7	70.0233	110.226	0.941916	0.946197	0.866872	0.912307	0.020754	0.028237	4.42712e-07	1.17548e-06	1.61819	45
UVEAL-UM18	Adjacent Normal Tissue	8.2	1.3	73.1923	163.949	0.939616	0.94791	0.892755	0.908164	0.020812	0.013228	6.10637e-08	5.03776e-07	0.564839	22
UVEAL-UM19	Adjacent Normal Tissue	6.5	2.3	34.5332	90.1863	0.940306	0.947145	0.813843	0.914661	0.023229	0.015751	2.59521e-07	5.49573e-07	0.809094	26
UVEAL-UM20	Adjacent Normal Tissue	1.4	2.9	98.6916	111.036	0.948187	0.947915	0.911639	0.910849	0.015588	0.01465	9.15956e-08	2.74787e-07	0.366382	2
UVEAL-UM21	Adjacent Normal Tissue	2.4	1.5	117.374	122.905	0.945761	0.945391	0.916696	0.923404	0.019232	0.037805	4.57978e-08	1.83191e-07	0.228989	46
UVEAL-UM22	Adjacent Normal Tissue	2.3	1	119.325	251.301	0.948461	0.920678	0.907713	0.911817	0.018131	0.016751	4.57978e-08	1.67925e-07	0.213723	16
UVEAL-UM24	Adjacent Normal Tissue	7.9	1.6	66.3952	94.4733	0.934456	0.945598	0.802561	0.907896	0.015361	0.024271	3.05318e-08	5.34307e-07	0.564839	24
UVEAL-UM31	Adjacent Normal Tissue	3.2	3.3	93.8518	68.2218	0.947085	0.948254	0.91164	0.903071	0.017225	0.018368	1.22127e-07	2.59521e-07	0.381648	18
UVEAL-UM32	Adjacent Normal Tissue	3.3	6.8	94.5938	58.4233	0.949297	0.923054	0.910747	0.847621	0.015588	0.018126	0	3.05318e-08	0.0305318	13
UVEAL-UM34	Adjacent Normal Tissue	1.8	2.1	112.333	94.199	0.94702	0.949185	0.913494	0.9122	0.030917	0.016141	1.67925e-07	4.8851e-07	0.656435	38
UVEAL-UM36	Adjacent Normal Tissue	0.1	0.1	83.0795	96.3662	0.94353	0.936448	0.907036	0.908794	0.017552	0.015361	1.52659e-08	2.13723e-07	0.228989	31
UVEAL-UM37	Adjacent Normal Tissue	0.1	0.1	78.5693	82.55	0.932186	0.931358	0.906207	0.908103	0.017473	0.01731	4.57978e-08	2.90053e-07	0.33585	24
UVEAL-UM38	Adjacent Normal Tissue	0.1	0.1	93.2786	75.5229	0.930769	0.91833	0.908338	0.909022	0.015024	0.015846	4.57978e-08	2.28989e-07	0.274787	47
UVEAL-UM39	Adjacent Normal Tissue	0.1	0.1	86.5957	90.5446	0.922428	0.93415	0.90802	0.900801	0.016572	0.017547	3.05318e-08	1.52659e-07	0.183191	16
UVEAL-UM42	Adjacent Normal Tissue	0.1	0.2	113.477	93.6808	0.936561	0.929658	0.913395	0.907307	0.063019	0.015135	6.10637e-08	3.96914e-07	0.457978	21
UVEAL-UM43	Adjacent Normal Tissue	0.1	0.1	85.3239	96.1797	0.938198	0.933198	0.910016	0.910292	0.016435	0.015788	1.06861e-07	2.28989e-07	0.33585	11
UVEAL-UM44	Adjacent Normal Tissue	0.2	0.1	120.594	83.7292	0.93292	0.924677	0.917186	0.909785	0.015998	0.015372	1.52659e-07	5.49573e-07	0.702233	20
UVEAL-UM45	Adjacent Normal Tissue	0.1	0.1	91.1058	102.174	0.93327	0.933609	0.910893	0.906424	0.016641	0.017199	6.10637e-08	1.67925e-07	0.228989	21
