# Supplementary material for: Systematic genomic and translational efficiency studies of uveal melanoma
Source: PLoS One. 2017 Jun 8;12(6):e0178189. doi: 10.1371/journal.pone.0178189 (PMC5464544; doi:10.1371/journal.pone.0178189)
Supplement: S2 Table — (XLS) [file pone.0178189.s003.xls]

## Sheet: Sheet1
Patient Information			Medical Information			Genetic Information										Prognostic Information
						Somatic Mutations					Copy Number
UM / ID	Age at Dx	Gender	Anatomic Site	AJCC Stage	Metastatic UM	GNAQ	GNA11	BAP1	EIF1AX	SF3B1	Chr 3 status	Chr 8q+	Chr 6p+	Chr 1p-	Chr 16q-	Gene Expression Profile
OM-4316	78	Female	Choroid	IIIA	No	Q209P					D3		partial
OM-4338	56	Male	Choroid	IIB	No		Q209L	S628fs			M3	yes
OM-4374	56	Female	Choroid/CB	IIIB	Yes						M3	yes				2
OM-4376	61	Female	Choroid	IIIA	No		Q209L			R625H	D3		yes
OM01-070	77	Male	Choroid	N/A	No		Q209L	W196*			D3	yes	yes
OM01-073	69	Male	Choroid	IIA	Yes*		Q209L				D3		partial
OM01-074	66	Male	Choroid/CB	IIIA	Yes*	Q209P		H94R			M3	yes		yes
OM01-075	50	Male	Choroid	IIIA	No		Q209L		K10E		D3		partial
OM01-079	68	Male	Choroid/CB	IIIB	No						D3	yes			yes
OM01-082	69	Female	Choroid/CB	IIIB	Yes*		Q209L				M3	yes
OM01-091	66	Male	Choroid/CB	IIB/IIIA^	Yes*		Q209L	N102K	R13C		M3	yes			yes
OM01-092	51	Male	Choroid/CB	IIIA	Yes*	Q209L		Y401fs			M3			yes
OM01-096	70	Female	Choroid/CB	IIIB	Yes*		Q209L	E31del			M3	yes		partial
OM01-098	84	Male	Choroid/CB	IIIB	No#	Q209P					M3	yes			yes
OM01-099	65	Female	Choroid	IIB	No		Q209L				D3		partial
OM01-101	53	Female	Choroid/CB	IIIA	No#	Q209P		Y223*			M3	yes		yes
OM01-103	89	Female	Choroid/CB	IIIA	No#	Q209L		T69fs			M3	yes
OM01-104	57	Male	Choroid/CB	IIIB	No						D3		yes
OM01-107	55	Male	Choroid/CB	IIIB	No	Q209L		N344fs			M3
OM01-109	55	Male	CB/Iris	IIIA	No		Q209L				M3	yes			yes
OM01-110	34	Male	Choroid	IIB	No	G48L				R625C	D3		yes
OM01-111	59	Male	Choroid	IIIA	No		Q209L				M3
OM01-112	84	Female	Choroid	IIIA	No	Q209L		E673fs [nv]			M3	yes		partial
UM02	64	Male	Choroid	IIB	No	Q209P [nv]					D3		partial			1B
UM03	73	Male	Choroid/CB	IIIA	No#	Q209P			G15D [d]		D3		yes
UM04	64	Female	Choroid	IIA	No	Q209P [d]			G8R		indeterminate
UM05	52	Female	Choroid	IIIB	No		Q209L				M3	yes
UM06	23	Male	Choroid/CB	IIIB	No						indeterminate
UM08	48	Female	Choroid	IIA	No			S583*			M3	yes				2
UM09	27	Female	Choroid/CB	IIIA	Yes*	Q209P [d]		F170S			M3	yes	yes
UM10	40	Male	Choroid	IIB	No	Q209P			G6_splice [nv]		D3				yes	1B
UM11	N/A	Male	Choroid	IIA	No	Q209L [d]		Q410*			M3	yes		partial		1A
UM13	57	Female	Choroid	IIA	No		Q209L			R625H	D3		partial	yes		1
UM14	81	Female	Choroid	IIIA	No	R183G					M3	yes		yes		1A
UM17	53	Female	Choroid	IIA	No		Q209L		G15D	R625H [d]	D3	yes	yes	yes
UM18	64	Male	Choroid	I	No	Q209P					M3			partial	yes	1A
UM19	33	Male	Choroid	IIIC	No		Q209L				M3	yes				2
UM20	63	Male	Choroid	IIIA	No	Q209L			G6_splice		D3		partial			1B
UM21	56	Male	Choroid	IIB	No		Q209L	S126_splice [nv]			indeterminate					2
UM22	75	Male	Choroid	IIB	No		Q209L			H662R	D3	partial	yes	partial	yes	1A
UM24	64	Male	Choroid/CB	IIIA	No#						indeterminate
UM31	70	Female	Choroid/CB	IIIB	Yes*		Q209L				M3	yes
UM32	68	Male	Choroid	IIIA	Yes*						D3
UM34	83	Male	Choroid	IIB	No#	Q209L [d]			G6_splice		D3		yes
UM36	70	Female	Choroid	IIA	Yes*		Q209L	G185R		K666T	M3	yes		yes	yes
UM37	69	Female	Choroid	IIB	Yes		Q209L				M3	yes		yes	yes	2
UM38	54	Male	CB/Iris	IIIA	No		Q209L	R417_splice [nv]			D3	yes	yes			2
UM39	53	Female	Choroid	I	No	Q209L				R625H	D3	yes		partial		2
UM42	54	Male	Choroid	IIIA	No		Q209L				indeterminate					1B
UM43	50	Female	Choroid	IIA	No	Q209L			G8E		D3		yes			1B
UM44	61	Male	Choroid	IIA	No	Q209L			G9D		D3		yes			1B
UM45	78	Male	Choroid/CB	IV	Yes*						M3	yes		partial		2
*Deceased from metastatic uveal melanoma
#Deceased of other causes
^Complete tumor dimensions not available
N/A: Not available
[d]: mutation discovered by targeted resequencing
[nv]: mutation not validated by targeted resequencing
