# Supplementary material for: Systematic genomic and translational efficiency studies of uveal melanoma
Source: PLoS One. 2017 Jun 8;12(6):e0178189. doi: 10.1371/journal.pone.0178189 (PMC5464544; doi:10.1371/journal.pone.0178189)
Supplement: S4 Table — (XLS) [file pone.0178189.s005.xls]

## Sheet: Sheet1
Patient ID	Hugo Symbol	Chr.	Start Position	End Position	Variant Classification	Ref. allele	Tumor Allele	Protein Change	Detected by Exome Sequencing	Independent Deep Sequencing
OM-4316	GNAQ	9	80409488	80409488	Missense	T	G	Q209P	yes	Validated
OM-4338	BAP1	3	52437159	52437162	Frame_Shift_Del	GTGA	-	S628fs	yes	Validated
OM-4338	GNA11	19	3118942	3118942	Missense	A	T	Q209L	yes	Validated
OM-4376	SF3B1	2	198267483	198267483	Missense	C	T	R625H	yes	Validated
OM-4376	GNA11	19	3118942	3118942	Missense	A	T	Q209L	yes	Validated
OM01-070	BAP1	3	52440916	52440916	Nonsense	C	T	W196*	yes	Validated
OM01-070	GNA11	19	3118942	3118942	Missense	A	T	Q209L	yes	Validated
OM01-073	GNA11	19	3118942	3118942	Missense	A	T	Q209L	yes	Validated
OM01-074	BAP1	3	52442068	52442068	Missense	T	C	H94R	yes	Validated
OM01-074	GNAQ	9	80409488	80409488	Missense	T	G	Q209P	yes	Validated
OM01-075	EIF1AX	X	20156729	20156729	Missense	T	C	K10E	yes	Validated
OM01-075	GNA11	19	3118942	3118942	Missense	A	T	Q209L	yes	Validated
OM01-082	GNA11	19	3118942	3118942	Missense	A	T	Q209L	yes	Validated
OM01-091	BAP1	3	52442043	52442043	Missense	G	C	N102K	yes	Validated
OM01-091	EIF1AX	X	20156720	20156720	Missense	G	A	R13C	yes	Validated
OM01-091	GNA11	19	3118942	3118942	Missense	A	T	Q209L	yes	Validated
OM01-092	BAP1	3	52438516	52438516	Frame_Shift_Del	A	-	Y401fs	yes	Assay Failed
OM01-092	GNAQ	9	80409488	80409488	Missense	T	A	Q209L	yes	Assay Failed
OM01-096	BAP1	3	52443599	52443601	In_Frame_Del	CTC	-	E31del	yes	Validated
OM01-096	GNA11	19	3118942	3118942	Missense	A	T	Q209L	yes	Validated
OM01-098	GNAQ	9	80409488	80409488	Missense	T	G	Q209P	yes	Validated
OM01-099	GNA11	19	3118942	3118942	Missense	A	T	Q209L	yes	Validated
OM01-101	BAP1	3	52440383	52440383	Nonsense	G	T	Y223*	yes	Validated
OM01-101	GNAQ	9	80409488	80409488	Missense	T	G	Q209P	yes	Validated
OM01-103	BAP1	3	52442539	52442540	Frame_Shift_Ins	-	T	T69fs	yes	Validated
OM01-103	GNAQ	9	80409488	80409488	Missense	T	A	Q209L	yes	Validated
OM01-107	BAP1	3	52439211	52439211	Frame_Shift_Del	T	-	N344fs	yes	Assay Failed
OM01-107	GNAQ	9	80409488	80409488	Missense	T	A	Q209L	yes	Assay Failed
OM01-109	GNA11	19	3118942	3118942	Missense	A	T	Q209L	yes	Validated
OM01-110	SF3B1	2	198267484	198267484	Missense	G	A	R625C	yes	Validated
OM01-110	GNAQ	9	80537256	80537256	Missense	C	G	G48R	yes	Validated
OM01-110	GNAQ	9	80537255	80537255	Missense	C	A	G48V	yes	Validated
OM01-111	GNA11	19	3118942	3118942	Missense	A	T	Q209L	yes	Validated
OM01-112	BAP1	3	52436645	52436655	Frame_Shift_Del	TGCAGATGAAC	-	E673fs	yes	Not Validated
OM01-112	GNAQ	9	80409488	80409488	Missense	T	A	Q209L	yes	Validated
UM02	GNAQ	9	80409488	80409488	Missense	T	G	Q209P	yes	Not Validated
UM03	EIF1AX	X	20156713	20156713	Missense	C	T	G15D	no	Discovered
UM03	GNAQ	9	80409488	80409488	Missense	T	G	Q209P	yes	Validated
UM04	EIF1AX	X	20156735	20156735	Missense	C	T	G8R	yes	Validated
UM04	GNAQ	9	80409488	80409488	Missense	T	G	Q209P	no	Discovered
UM05	GNA11	19	3118942	3118942	Missense	A	T	Q209L	yes	Validated
UM08	BAP1	3	52437296	52437296	Nonsense	G	T	S583*	yes	Validated
UM09	BAP1	3	52441261	52441261	Missense	A	G	F170S	yes	Validated
UM09	GNAQ	9	80409488	80409488	Missense	T	G	Q209P	no	Discovered
UM10	EIF1AX	X	20156742	20156754	Splice_Site	TGATGGTTTAAAA	-	G6_splice	yes	Not Validated
UM10	GNAQ	9	80409488	80409488	Missense	T	G	Q209P	yes	Validated
UM11	BAP1	3	52438491	52438491	Nonsense	G	A	Q410*	yes	Validated
UM11	GNAQ	9	80409488	80409488	Missense	T	A	Q209L	no	Discovered
UM13	SF3B1	2	198267483	198267483	Missense	C	T	R625H	yes	Validated
UM13	GNA11	19	3118942	3118942	Missense	A	T	Q209L	yes	Validated
UM14	GNAQ	9	80412494	80412494	Missense	G	C	R183G	yes	Validated
UM17	SF3B1	2	198267483	198267483	Missense	C	T	R625H	no	Discovered
UM17	EIF1AX	X	20156713	20156713	Missense	C	T	G15D	yes	Validated
UM17	GNA11	19	3118942	3118942	Missense	A	T	Q209L	yes	Validated
UM18	GNAQ	9	80409488	80409488	Missense	T	G	Q209P	yes	Validated
UM19	GNA11	19	3118942	3118942	Missense	A	T	Q209L	yes	Validated
UM20	EIF1AX	X	20156740	20156740	Splice_Site	C	T	G6_splice	yes	Validated
UM20	GNAQ	9	80409488	80409488	Missense	T	A	Q209L	yes	Validated
UM21	BAP1	3	52441460	52441477	Splice_Site	ATCGCATATCCTTTGCTC	-	S126_splice	yes	Not Validated
UM21	GNA11	19	3118942	3118942	Missense	A	T	Q209L	yes	Validated
UM22	SF3B1	2	198267372	198267372	Missense	T	C	H662R	yes	Validated
UM22	GNA11	19	3118942	3118942	Missense	A	T	Q209L	yes	Validated
UM31	GNA11	19	3118942	3118942	Missense	A	T	Q209L	yes	Validated
UM34	EIF1AX	X	20156740	20156740	Splice_Site	C	A	G6_splice	yes	Validated
UM34	GNAQ	9	80409488	80409488	Missense	T	A	Q209L	no	Discovered
UM36	SF3B1	2	198267360	198267360	Missense	T	G	K666T	yes	Validated
UM36	BAP1	3	52441217	52441217	Missense	C	G	G185R	yes	Validated
UM36	GNA11	19	3118942	3118942	Missense	A	T	Q209L	yes	Validated
UM37	GNA11	19	3118942	3118942	Missense	A	T	Q209L	yes	Validated
UM38	BAP1	3	52438464	52438498	Splice_Site	CTGACCTAAGGGCAGAGTTGGTGTTCTGCACGTCA	-	R417_splice	yes	Not Validated
UM38	GNA11	19	3118942	3118942	Missense	A	T	Q209L	yes	Validated
UM39	SF3B1	2	198267483	198267483	Missense	C	T	R625H	yes	Validated
UM39	GNAQ	9	80409488	80409488	Missense	T	A	Q209L	yes	Validated
UM42	GNA11	19	3118942	3118942	Missense	A	T	Q209L	yes	Validated
UM43	EIF1AX	X	20156734	20156734	Missense	C	T	G8E	yes	Validated
UM43	GNAQ	9	80409488	80409488	Missense	T	A	Q209L	yes	Validated
UM44	EIF1AX	X	20156731	20156731	Missense	C	T	G9D	yes	Validated
UM44	GNAQ	9	80409488	80409488	Missense	T	A	Q209L	yes	Validated
